# Supplementary material for: Prognostic Role of Lung Ultrasound in Children with Bronchiolitis: Multicentric Prospective Study
Source: J Clin Med. 2022 Jul 21;11(14):4233. doi: 10.3390/jcm11144233 (PMC9316238; doi:10.3390/jcm11144233)
Supplement: Supplementary file 1 [file jcm-11-04233-s001.zip]

Archive with 1 entries (1 files):
- jcm-1749927-supplementary.pdf
